# Supplementary material for: BrainWAVE: A Flexible Method for Noninvasive Stimulation of Brain Rhythms across Species
Source: eNeuro. 2023 Feb 23;10(2):ENEURO.0257-22.2022. doi: 10.1523/ENEURO.0257-22.2022 (PMC9979148; doi:10.1523/ENEURO.0257-22.2022)
Supplement: Extended Data 1 — BrainWAVE stimulator code. These files contain code to generate and play flicker sensory stimulation with an Arduino Uno or NIDAQ BrainWAVE stimulator device. Download Extended Data 1, ZIP file. [file enu-eN-OTM-0257-22-s05.zip]

Archive with 745 entries (737 files):
- Code_FliCkER/Code_FliCkER/
- Code_FliCkER/Code_FliCkER/ArduinoUno/
- Code_FliCkER/Code_FliCkER/ArduinoUno/_40HzStim_LEDAudio.ino
- Code_FliCkER/Code_FliCkER/ArduinoUno/RandomStim_LED.ino
- Code_FliCkER/Code_FliCkER/GUI_FliCkER/
- Code_FliCkER/Code_FliCkER/GUI_FliCkER/FlickerMasterTask.mlapp
- Code_FliCkER/Code_FliCkER/GUI_FliCkER/functions_and_parameters/
- Code_FliCkER/Code_FliCkER/GUI_FliCkER/functions_and_parameters/call_to_NIDAQ.m
- Code_FliCkER/Code_FliCkER/GUI_FliCkER/functions_and_parameters/ComfortTesting_Flicker.mlapp
- Code_FliCkER/Code_FliCkER/GUI_FliCkER/functions_and_parameters/ComfortTesting_Pulse.mlapp
- Code_FliCkER/Code_FliCkER/GUI_FliCkER/functions_and_parameters/contiguous.m
- Code_FliCkER/Code_FliCkER/GUI_FliCkER/functions_and_parameters/exitSubApp.m
- Code_FliCkER/Code_FliCkER/GUI_FliCkER/functions_and_parameters/FlickerMemoryTask/
- Code_FliCkER/Code_FliCkER/GUI_FliCkER/functions_and_parameters/FlickerMemoryTask/blankScreen.m
- Code_FliCkER/Code_FliCkER/GUI_FliCkER/functions_and_parameters/FlickerMemoryTask/display_image.m
- Code_FliCkER/Code_FliCkER/GUI_FliCkER/functions_and_parameters/FlickerMemoryTask/display_instructions.m
- Code_FliCkER/Code_FliCkER/GUI_FliCkER/functions_and_parameters/FlickerMemoryTask/draw_cross.m
- Code_FliCkER/Code_FliCkER/GUI_FliCkER/functions_and_parameters/FlickerMemoryTask/imageset_1a/
- Code_FliCkER/Code_FliCkER/GUI_FliCkER/functions_and_parameters/FlickerMemoryTask/imageset_1a/Set1_001a.jpg
- Code_FliCkER/Code_FliCkER/GUI_FliCkER/functions_and_parameters/FlickerMemoryTask/imageset_1a/Set1_002a.jpg
- Code_FliCkER/Code_FliCkER/GUI_FliCkER/functions_and_parameters/FlickerMemoryTask/imageset_1a/Set1_003a.jpg
- Code_FliCkER/Code_FliCkER/GUI_FliCkER/functions_and_parameters/FlickerMemoryTask/imageset_1a/Set1_004a.jpg
- Code_FliCkER/Code_FliCkER/GUI_FliCkER/functions_and_parameters/FlickerMemoryTask/imageset_1a/Set1_005a.jpg
- Code_FliCkER/Code_FliCkER/GUI_FliCkER/functions_and_parameters/FlickerMemoryTask/imageset_1a/Set1_006a.jpg
- Code_FliCkER/Code_FliCkER/GUI_FliCkER/functions_and_parameters/FlickerMemoryTask/imageset_1a/Set1_007a.jpg
- Code_FliCkER/Code_FliCkER/GUI_FliCkER/functions_and_parameters/FlickerMemoryTask/imageset_1a/Set1_008a.jpg
- Code_FliCkER/Code_FliCkER/GUI_FliCkER/functions_and_parameters/FlickerMemoryTask/imageset_1a/Set1_009a.jpg
- Code_FliCkER/Code_FliCkER/GUI_FliCkER/functions_and_parameters/FlickerMemoryTask/imageset_1a/Set1_011a.jpg
- Code_FliCkER/Code_FliCkER/GUI_FliCkER/functions_and_parameters/FlickerMemoryTask/imageset_1a/Set1_012a.jpg
- Code_FliCkER/Code_FliCkER/GUI_FliCkER/functions_and_parameters/FlickerMemoryTask/imageset_1a/Set1_013a.jpg
- Code_FliCkER/Code_FliCkER/GUI_FliCkER/functions_and_parameters/FlickerMemoryTask/imageset_1a/Set1_014a.jpg
- Code_FliCkER/Code_FliCkER/GUI_FliCkER/functions_and_parameters/FlickerMemoryTask/imageset_1a/Set1_015a.jpg
- Code_FliCkER/Code_FliCkER/GUI_FliCkER/functions_and_parameters/FlickerMemoryTask/imageset_1a/Set1_016a.jpg
- Code_FliCkER/Code_FliCkER/GUI_FliCkER/functions_and_parameters/FlickerMemoryTask/imageset_1a/Set1_017a.jpg
- Code_FliCkER/Code_FliCkER/GUI_FliCkER/functions_and_parameters/FlickerMemoryTask/imageset_1a/Set1_018a.jpg
- Code_FliCkER/Code_FliCkER/GUI_FliCkER/functions_and_parameters/FlickerMemoryTask/imageset_1a/Set1_020a.jpg
- Code_FliCkER/Code_FliCkER/GUI_FliCkER/functions_and_parameters/FlickerMemoryTask/imageset_1a/Set1_021a.jpg
- Code_FliCkER/Code_FliCkER/GUI_FliCkER/functions_and_parameters/FlickerMemoryTask/imageset_1a/Set1_022a.jpg
- Code_FliCkER/Code_FliCkER/GUI_FliCkER/functions_and_parameters/FlickerMemoryTask/imageset_1a/Set1_023a.jpg
- Code_FliCkER/Code_FliCkER/GUI_FliCkER/functions_and_parameters/FlickerMemoryTask/imageset_1a/Set1_024a.jpg
- Code_FliCkER/Code_FliCkER/GUI_FliCkER/functions_and_parameters/FlickerMemoryTask/imageset_1a/Set1_025a.jpg
- Code_FliCkER/Code_FliCkER/GUI_FliCkER/functions_and_parameters/FlickerMemoryTask/imageset_1a/Set1_026a.jpg
- Code_FliCkER/Code_FliCkER/GUI_FliCkER/functions_and_parameters/FlickerMemoryTask/imageset_1a/Set1_027a.jpg
- Code_FliCkER/Code_FliCkER/GUI_FliCkER/functions_and_parameters/FlickerMemoryTask/imageset_1a/Set1_028a.jpg
- Code_FliCkER/Code_FliCkER/GUI_FliCkER/functions_and_parameters/FlickerMemoryTask/imageset_1a/Set1_029a.jpg
- Code_FliCkER/Code_FliCkER/GUI_FliCkER/functions_and_parameters/FlickerMemoryTask/imageset_1a/Set1_030a.jpg
- Code_FliCkER/Code_FliCkER/GUI_FliCkER/functions_and_parameters/FlickerMemoryTask/imageset_1a/Set1_031a.jpg
- Code_FliCkER/Code_FliCkER/GUI_FliCkER/functions_and_parameters/FlickerMemoryTask/imageset_1a/Set1_032a.jpg
- Code_FliCkER/Code_FliCkER/GUI_FliCkER/functions_and_parameters/FlickerMemoryTask/imageset_1a/Set1_033a.jpg
- Code_FliCkER/Code_FliCkER/GUI_FliCkER/functions_and_parameters/FlickerMemoryTask/imageset_1a/Set1_034a.jpg
- Code_FliCkER/Code_FliCkER/GUI_FliCkER/functions_and_parameters/FlickerMemoryTask/imageset_1a/Set1_035a.jpg
- Code_FliCkER/Code_FliCkER/GUI_FliCkER/functions_and_parameters/FlickerMemoryTask/imageset_1a/Set1_036a.jpg
- Code_FliCkER/Code_FliCkER/GUI_FliCkER/functions_and_parameters/FlickerMemoryTask/imageset_1a/Set1_038a.jpg
- Code_FliCkER/Code_FliCkER/GUI_FliCkER/functions_and_parameters/FlickerMemoryTask/imageset_1a/Set1_039a.jpg
- Code_FliCkER/Code_FliCkER/GUI_FliCkER/functions_and_parameters/FlickerMemoryTask/imageset_1a/Set1_040a.jpg
- Code_FliCkER/Code_FliCkER/GUI_FliCkER/functions_and_parameters/FlickerMemoryTask/imageset_1a/Set1_041a.jpg
- Code_FliCkER/Code_FliCkER/GUI_FliCkER/functions_and_parameters/FlickerMemoryTask/imageset_1a/Set1_042a.jpg
- Code_FliCkER/Code_FliCkER/GUI_FliCkER/functions_and_parameters/FlickerMemoryTask/imageset_1a/Set1_043a.jpg
- Code_FliCkER/Code_FliCkER/GUI_FliCkER/functions_and_parameters/FlickerMemoryTask/imageset_1a/Set1_044a.jpg
- Code_FliCkER/Code_FliCkER/GUI_FliCkER/functions_and_parameters/FlickerMemoryTask/imageset_1a/Set1_045a.jpg
- Code_FliCkER/Code_FliCkER/GUI_FliCkER/functions_and_parameters/FlickerMemoryTask/imageset_1a/Set1_046a.jpg
- Code_FliCkER/Code_FliCkER/GUI_FliCkER/functions_and_parameters/FlickerMemoryTask/imageset_1a/Set1_047a.jpg
- Code_FliCkER/Code_FliCkER/GUI_FliCkER/functions_and_parameters/FlickerMemoryTask/imageset_1a/Set1_048a.jpg
- Code_FliCkER/Code_FliCkER/GUI_FliCkER/functions_and_parameters/FlickerMemoryTask/imageset_1a/Set1_049a.jpg
- Code_FliCkER/Code_FliCkER/GUI_FliCkER/functions_and_parameters/FlickerMemoryTask/imageset_1a/Set1_050a.jpg
- Code_FliCkER/Code_FliCkER/GUI_FliCkER/functions_and_parameters/FlickerMemoryTask/imageset_1a/Set1_051a.jpg
- Code_FliCkER/Code_FliCkER/GUI_FliCkER/functions_and_parameters/FlickerMemoryTask/imageset_1a/Set1_052a.jpg
- Code_FliCkER/Code_FliCkER/GUI_FliCkER/functions_and_parameters/FlickerMemoryTask/imageset_1a/Set1_053a.jpg
- Code_FliCkER/Code_FliCkER/GUI_FliCkER/functions_and_parameters/FlickerMemoryTask/imageset_1a/Set1_054a.jpg
- Code_FliCkER/Code_FliCkER/GUI_FliCkER/functions_and_parameters/FlickerMemoryTask/imageset_1a/Set1_055a.jpg
- Code_FliCkER/Code_FliCkER/GUI_FliCkER/functions_and_parameters/FlickerMemoryTask/imageset_1a/Set1_056a.jpg
- Code_FliCkER/Code_FliCkER/GUI_FliCkER/functions_and_parameters/FlickerMemoryTask/imageset_1a/Set1_057a.jpg
- Code_FliCkER/Code_FliCkER/GUI_FliCkER/functions_and_parameters/FlickerMemoryTask/imageset_1a/Set1_058a.jpg
- Code_FliCkER/Code_FliCkER/GUI_FliCkER/functions_and_parameters/FlickerMemoryTask/imageset_1a/Set1_059a.jpg
- Code_FliCkER/Code_FliCkER/GUI_FliCkER/functions_and_parameters/FlickerMemoryTask/imageset_1a/Set1_060a.jpg
- Code_FliCkER/Code_FliCkER/GUI_FliCkER/functions_and_parameters/FlickerMemoryTask/imageset_1a/Set1_061a.jpg
- Code_FliCkER/Code_FliCkER/GUI_FliCkER/functions_and_parameters/FlickerMemoryTask/imageset_1a/Set1_062a.jpg
- Code_FliCkER/Code_FliCkER/GUI_FliCkER/functions_and_parameters/FlickerMemoryTask/imageset_1a/Set1_063a.jpg
- Code_FliCkER/Code_FliCkER/GUI_FliCkER/functions_and_parameters/FlickerMemoryTask/imageset_1a/Set1_064a.jpg
- Code_FliCkER/Code_FliCkER/GUI_FliCkER/functions_and_parameters/FlickerMemoryTask/imageset_1a/Set1_065a.jpg
- Code_FliCkER/Code_FliCkER/GUI_FliCkER/functions_and_parameters/FlickerMemoryTask/imageset_1a/Set1_066a.jpg
- Code_FliCkER/Code_FliCkER/GUI_FliCkER/functions_and_parameters/FlickerMemoryTask/imageset_1a/Set1_067a.jpg
- Code_FliCkER/Code_FliCkER/GUI_FliCkER/functions_and_parameters/FlickerMemoryTask/imageset_1a/Set1_068a.jpg
- Code_FliCkER/Code_FliCkER/GUI_FliCkER/functions_and_parameters/FlickerMemoryTask/imageset_1a/Set1_069a.jpg
- Code_FliCkER/Code_FliCkER/GUI_FliCkER/functions_and_parameters/FlickerMemoryTask/imageset_1a/Set1_070a.jpg
- Code_FliCkER/Code_FliCkER/GUI_FliCkER/functions_and_parameters/FlickerMemoryTask/imageset_1a/Set1_071a.jpg
- Code_FliCkER/Code_FliCkER/GUI_FliCkER/functions_and_parameters/FlickerMemoryTask/imageset_1a/Set1_072a.jpg
- Code_FliCkER/Code_FliCkER/GUI_FliCkER/functions_and_parameters/FlickerMemoryTask/imageset_1a/Set1_073a.jpg
- Code_FliCkER/Code_FliCkER/GUI_FliCkER/functions_and_parameters/FlickerMemoryTask/imageset_1a/Set1_074a.jpg
- Code_FliCkER/Code_FliCkER/GUI_FliCkER/functions_and_parameters/FlickerMemoryTask/imageset_1a/Set1_075a.jpg
- Code_FliCkER/Code_FliCkER/GUI_FliCkER/functions_and_parameters/FlickerMemoryTask/imageset_1a/Set1_076a.jpg
- Code_FliCkER/Code_FliCkER/GUI_FliCkER/functions_and_parameters/FlickerMemoryTask/imageset_1a/Set1_077a.jpg
- Code_FliCkER/Code_FliCkER/GUI_FliCkER/functions_and_parameters/FlickerMemoryTask/imageset_1a/Set1_078a.jpg
- Code_FliCkER/Code_FliCkER/GUI_FliCkER/functions_and_parameters/FlickerMemoryTask/imageset_1a/Set1_079a.jpg
- Code_FliCkER/Code_FliCkER/GUI_FliCkER/functions_and_parameters/FlickerMemoryTask/imageset_1a/Set1_080a.jpg
- Code_FliCkER/Code_FliCkER/GUI_FliCkER/functions_and_parameters/FlickerMemoryTask/imageset_1a/Set1_081a.jpg
- Code_FliCkER/Code_FliCkER/GUI_FliCkER/functions_and_parameters/FlickerMemoryTask/imageset_1a/Set1_082a.jpg
- Code_FliCkER/Code_FliCkER/GUI_FliCkER/functions_and_parameters/FlickerMemoryTask/imageset_1a/Set1_084a.jpg
- Code_FliCkER/Code_FliCkER/GUI_FliCkER/functions_and_parameters/FlickerMemoryTask/imageset_1a/Set1_085a.jpg
- Code_FliCkER/Code_FliCkER/GUI_FliCkER/functions_and_parameters/FlickerMemoryTask/imageset_1a/Set1_086a.jpg
- Code_FliCkER/Code_FliCkER/GUI_FliCkER/functions_and_parameters/FlickerMemoryTask/imageset_1a/Set1_087a.jpg
- Code_FliCkER/Code_FliCkER/GUI_FliCkER/functions_and_parameters/FlickerMemoryTask/imageset_1a/Set1_089a.jpg
- Code_FliCkER/Code_FliCkER/GUI_FliCkER/functions_and_parameters/FlickerMemoryTask/imageset_1a/Set1_090a.jpg
- Code_FliCkER/Code_FliCkER/GUI_FliCkER/functions_and_parameters/FlickerMemoryTask/imageset_1a/Set1_091a.jpg
- Code_FliCkER/Code_FliCkER/GUI_FliCkER/functions_and_parameters/FlickerMemoryTask/imageset_1a/Set1_092a.jpg
- Code_FliCkER/Code_FliCkER/GUI_FliCkER/functions_and_parameters/FlickerMemoryTask/imageset_1a/Set1_094a.jpg
- Code_FliCkER/Code_FliCkER/GUI_FliCkER/functions_and_parameters/FlickerMemoryTask/imageset_1a/Set1_095a.jpg
- Code_FliCkER/Code_FliCkER/GUI_FliCkER/functions_and_parameters/FlickerMemoryTask/imageset_1a/Set1_097a.jpg
- Code_FliCkER/Code_FliCkER/GUI_FliCkER/functions_and_parameters/FlickerMemoryTask/imageset_1a/Set1_098a.jpg
- Code_FliCkER/Code_FliCkER/GUI_FliCkER/functions_and_parameters/FlickerMemoryTask/imageset_1a/Set1_099a.jpg
- Code_FliCkER/Code_FliCkER/GUI_FliCkER/functions_and_parameters/FlickerMemoryTask/imageset_1a/Set1_100a.jpg
- Code_FliCkER/Code_FliCkER/GUI_FliCkER/functions_and_parameters/FlickerMemoryTask/imageset_1a/Set1_101a.jpg
- Code_FliCkER/Code_FliCkER/GUI_FliCkER/functions_and_parameters/FlickerMemoryTask/imageset_1a/Set1_102a.jpg
- Code_FliCkER/Code_FliCkER/GUI_FliCkER/functions_and_parameters/FlickerMemoryTask/imageset_1a/Set1_103a.jpg
- Code_FliCkER/Code_FliCkER/GUI_FliCkER/functions_and_parameters/FlickerMemoryTask/imageset_1a/Set1_104a.jpg
- Code_FliCkER/Code_FliCkER/GUI_FliCkER/functions_and_parameters/FlickerMemoryTask/imageset_1a/Set1_105a.jpg
- Code_FliCkER/Code_FliCkER/GUI_FliCkER/functions_and_parameters/FlickerMemoryTask/imageset_1a/Set1_106a.jpg
- Code_FliCkER/Code_FliCkER/GUI_FliCkER/functions_and_parameters/FlickerMemoryTask/imageset_1a/Set1_107a.jpg
- Code_FliCkER/Code_FliCkER/GUI_FliCkER/functions_and_parameters/FlickerMemoryTask/imageset_1a/Set1_108a.jpg
- Code_FliCkER/Code_FliCkER/GUI_FliCkER/functions_and_parameters/FlickerMemoryTask/imageset_1a/Set1_109a.jpg
- Code_FliCkER/Code_FliCkER/GUI_FliCkER/functions_and_parameters/FlickerMemoryTask/imageset_1a/Set1_110a.jpg
- Code_FliCkER/Code_FliCkER/GUI_FliCkER/functions_and_parameters/FlickerMemoryTask/imageset_1a/Set1_111a.jpg
- Code_FliCkER/Code_FliCkER/GUI_FliCkER/functions_and_parameters/FlickerMemoryTask/imageset_1a/Set1_112a.jpg
- Code_FliCkER/Code_FliCkER/GUI_FliCkER/functions_and_parameters/FlickerMemoryTask/imageset_1a/Set1_113a.jpg
- Code_FliCkER/Code_FliCkER/GUI_FliCkER/functions_and_parameters/FlickerMemoryTask/imageset_1a/Set1_114a.jpg
- Code_FliCkER/Code_FliCkER/GUI_FliCkER/functions_and_parameters/FlickerMemoryTask/imageset_1a/Set1_116a.jpg
- Code_FliCkER/Code_FliCkER/GUI_FliCkER/functions_and_parameters/FlickerMemoryTask/imageset_1a/Set1_117a.jpg
- Code_FliCkER/Code_FliCkER/GUI_FliCkER/functions_and_parameters/FlickerMemoryTask/imageset_1a/Set1_118a.jpg
- Code_FliCkER/Code_FliCkER/GUI_FliCkER/functions_and_parameters/FlickerMemoryTask/imageset_1a/Set1_119a.jpg
- Code_FliCkER/Code_FliCkER/GUI_FliCkER/functions_and_parameters/FlickerMemoryTask/imageset_1a/Set1_120a.jpg
- Code_FliCkER/Code_FliCkER/GUI_FliCkER/functions_and_parameters/FlickerMemoryTask/imageset_1a/Set1_121a.jpg
- Code_FliCkER/Code_FliCkER/GUI_FliCkER/functions_and_parameters/FlickerMemoryTask/imageset_1a/Set1_122a.jpg
- Code_FliCkER/Code_FliCkER/GUI_FliCkER/functions_and_parameters/FlickerMemoryTask/imageset_1a/Set1_123a.jpg
- Code_FliCkER/Code_FliCkER/GUI_FliCkER/functions_and_parameters/FlickerMemoryTask/imageset_1a/Set1_124a.jpg
- Code_FliCkER/Code_FliCkER/GUI_FliCkER/functions_and_parameters/FlickerMemoryTask/imageset_1a/Set1_125a.jpg
- Code_FliCkER/Code_FliCkER/GUI_FliCkER/functions_and_parameters/FlickerMemoryTask/imageset_1a/Set1_126a.jpg
- Code_FliCkER/Code_FliCkER/GUI_FliCkER/functions_and_parameters/FlickerMemoryTask/imageset_1a/Set1_127a.jpg
- Code_FliCkER/Code_FliCkER/GUI_FliCkER/functions_and_parameters/FlickerMemoryTask/imageset_1a/Set1_128a.jpg
- Code_FliCkER/Code_FliCkER/GUI_FliCkER/functions_and_parameters/FlickerMemoryTask/imageset_1a/Set1_129a.jpg
- Code_FliCkER/Code_FliCkER/GUI_FliCkER/functions_and_parameters/FlickerMemoryTask/imageset_1a/Set1_130a.jpg
- Code_FliCkER/Code_FliCkER/GUI_FliCkER/functions_and_parameters/FlickerMemoryTask/imageset_1a/Set1_131a.jpg
- Code_FliCkER/Code_FliCkER/GUI_FliCkER/functions_and_parameters/FlickerMemoryTask/imageset_1a/Set1_132a.jpg
- Code_FliCkER/Code_FliCkER/GUI_FliCkER/functions_and_parameters/FlickerMemoryTask/imageset_1a/Set1_133a.jpg
- Code_FliCkER/Code_FliCkER/GUI_FliCkER/functions_and_parameters/FlickerMemoryTask/imageset_1a/Set1_134a.jpg
- Code_FliCkER/Code_FliCkER/GUI_FliCkER/functions_and_parameters/FlickerMemoryTask/imageset_1a/Set1_135a.jpg
- Code_FliCkER/Code_FliCkER/GUI_FliCkER/functions_and_parameters/FlickerMemoryTask/imageset_1a/Set1_136a.jpg
- Code_FliCkER/Code_FliCkER/GUI_FliCkER/functions_and_parameters/FlickerMemoryTask/imageset_1a/Set1_137a.jpg
- Code_FliCkER/Code_FliCkER/GUI_FliCkER/functions_and_parameters/FlickerMemoryTask/imageset_1a/Set1_138a.jpg
- Code_FliCkER/Code_FliCkER/GUI_FliCkER/functions_and_parameters/FlickerMemoryTask/imageset_1a/Set1_139a.jpg
- Code_FliCkER/Code_FliCkER/GUI_FliCkER/functions_and_parameters/FlickerMemoryTask/imageset_1a/Set1_140a.jpg
- Code_FliCkER/Code_FliCkER/GUI_FliCkER/functions_and_parameters/FlickerMemoryTask/imageset_1a/Set1_141a.jpg
- Code_FliCkER/Code_FliCkER/GUI_FliCkER/functions_and_parameters/FlickerMemoryTask/imageset_1a/Set1_143a.jpg
- Code_FliCkER/Code_FliCkER/GUI_FliCkER/functions_and_parameters/FlickerMemoryTask/imageset_1a/Set1_145a.jpg
- Code_FliCkER/Code_FliCkER/GUI_FliCkER/functions_and_parameters/FlickerMemoryTask/imageset_1a/Set1_146a.jpg
- Code_FliCkER/Code_FliCkER/GUI_FliCkER/functions_and_parameters/FlickerMemoryTask/imageset_1a/Set1_147a.jpg
- Code_FliCkER/Code_FliCkER/GUI_FliCkER/functions_and_parameters/FlickerMemoryTask/imageset_1a/Set1_148a.jpg
- Code_FliCkER/Code_FliCkER/GUI_FliCkER/functions_and_parameters/FlickerMemoryTask/imageset_1a/Set1_149a.jpg
- Code_FliCkER/Code_FliCkER/GUI_FliCkER/functions_and_parameters/FlickerMemoryTask/imageset_1a/Set1_150a.jpg
- Code_FliCkER/Code_FliCkER/GUI_FliCkER/functions_and_parameters/FlickerMemoryTask/imageset_1a/Set1_152a.jpg
- Code_FliCkER/Code_FliCkER/GUI_FliCkER/functions_and_parameters/FlickerMemoryTask/imageset_1a/Set1_153a.jpg
- Code_FliCkER/Code_FliCkER/GUI_FliCkER/functions_and_parameters/FlickerMemoryTask/imageset_1a/Set1_154a.jpg
- Code_FliCkER/Code_FliCkER/GUI_FliCkER/functions_and_parameters/FlickerMemoryTask/imageset_1a/Set1_155a.jpg
- Code_FliCkER/Code_FliCkER/GUI_FliCkER/functions_and_parameters/FlickerMemoryTask/imageset_1a/Set1_156a.jpg
- Code_FliCkER/Code_FliCkER/GUI_FliCkER/functions_and_parameters/FlickerMemoryTask/imageset_1a/Set1_157a.jpg
- Code_FliCkER/Code_FliCkER/GUI_FliCkER/functions_and_parameters/FlickerMemoryTask/imageset_1a/Set1_158a.jpg
- Code_FliCkER/Code_FliCkER/GUI_FliCkER/functions_and_parameters/FlickerMemoryTask/imageset_1a/Set1_159a.jpg
- Code_FliCkER/Code_FliCkER/GUI_FliCkER/functions_and_parameters/FlickerMemoryTask/imageset_1a/Set1_160a.jpg
- Code_FliCkER/Code_FliCkER/GUI_FliCkER/functions_and_parameters/FlickerMemoryTask/imageset_1a/Set1_161a.jpg
- Code_FliCkER/Code_FliCkER/GUI_FliCkER/functions_and_parameters/FlickerMemoryTask/imageset_1a/Set1_162a.jpg
- Code_FliCkER/Code_FliCkER/GUI_FliCkER/functions_and_parameters/FlickerMemoryTask/imageset_1a/Set1_163a.jpg
- Code_FliCkER/Code_FliCkER/GUI_FliCkER/functions_and_parameters/FlickerMemoryTask/imageset_1a/Set1_164a.jpg
- Code_FliCkER/Code_FliCkER/GUI_FliCkER/functions_and_parameters/FlickerMemoryTask/imageset_1a/Set1_165a.jpg
- Code_FliCkER/Code_FliCkER/GUI_FliCkER/functions_and_parameters/FlickerMemoryTask/imageset_1a/Set1_166a.jpg
- Code_FliCkER/Code_FliCkER/GUI_FliCkER/functions_and_parameters/FlickerMemoryTask/imageset_1a/Set1_167a.jpg
- Code_FliCkER/Code_FliCkER/GUI_FliCkER/functions_and_parameters/FlickerMemoryTask/imageset_1a/Set1_168a.jpg
- Code_FliCkER/Code_FliCkER/GUI_FliCkER/functions_and_parameters/FlickerMemoryTask/imageset_1a/Set1_170a.jpg
- Code_FliCkER/Code_FliCkER/GUI_FliCkER/functions_and_parameters/FlickerMemoryTask/imageset_1a/Set1_171a.jpg
- Code_FliCkER/Code_FliCkER/GUI_FliCkER/functions_and_parameters/FlickerMemoryTask/imageset_1a/Set1_172a.jpg
- Code_FliCkER/Code_FliCkER/GUI_FliCkER/functions_and_parameters/FlickerMemoryTask/imageset_1a/Set1_173a.jpg
- Code_FliCkER/Code_FliCkER/GUI_FliCkER/functions_and_parameters/FlickerMemoryTask/imageset_1a/Set1_174a.jpg
- Code_FliCkER/Code_FliCkER/GUI_FliCkER/functions_and_parameters/FlickerMemoryTask/imageset_1a/Set1_175a.jpg
- Code_FliCkER/Code_FliCkER/GUI_FliCkER/functions_and_parameters/FlickerMemoryTask/imageset_1a/Set1_176a.jpg
- Code_FliCkER/Code_FliCkER/GUI_FliCkER/functions_and_parameters/FlickerMemoryTask/imageset_1a/Set1_177a.jpg
- Code_FliCkER/Code_FliCkER/GUI_FliCkER/functions_and_parameters/FlickerMemoryTask/imageset_1a/Set1_178a.jpg
- Code_FliCkER/Code_FliCkER/GUI_FliCkER/functions_and_parameters/FlickerMemoryTask/imageset_1a/Set1_180a.jpg
- Code_FliCkER/Code_FliCkER/GUI_FliCkER/functions_and_parameters/FlickerMemoryTask/imageset_1a/Set1_181a.jpg
- Code_FliCkER/Code_FliCkER/GUI_FliCkER/functions_and_parameters/FlickerMemoryTask/imageset_1a/Set1_182a.jpg
- Code_FliCkER/Code_FliCkER/GUI_FliCkER/functions_and_parameters/FlickerMemoryTask/imageset_1a/Set1_184a.jpg
- Code_FliCkER/Code_FliCkER/GUI_FliCkER/functions_and_parameters/FlickerMemoryTask/imageset_1a/Set1_185a.jpg
- Code_FliCkER/Code_FliCkER/GUI_FliCkER/functions_and_parameters/FlickerMemoryTask/imageset_1a/Set1_187a.jpg
- Code_FliCkER/Code_FliCkER/GUI_FliCkER/functions_and_parameters/FlickerMemoryTask/imageset_1a/Set1_188a.jpg
- Code_FliCkER/Code_FliCkER/GUI_FliCkER/functions_and_parameters/FlickerMemoryTask/imageset_1a/Set1_189a.jpg
- Code_FliCkER/Code_FliCkER/GUI_FliCkER/functions_and_parameters/FlickerMemoryTask/imageset_1a/Set1_190a.jpg
- Code_FliCkER/Code_FliCkER/GUI_FliCkER/functions_and_parameters/FlickerMemoryTask/imageset_1a/Set1_191a.jpg
- Code_FliCkER/Code_FliCkER/GUI_FliCkER/functions_and_parameters/FlickerMemoryTask/imageset_1a/Set1_192a.jpg
- Code_FliCkER/Code_FliCkER/GUI_FliCkER/functions_and_parameters/FlickerMemoryTask/imageset_1a/Set2_002a.jpg
- Code_FliCkER/Code_FliCkER/GUI_FliCkER/functions_and_parameters/FlickerMemoryTask/imageset_1a/Set2_004a.jpg
- Code_FliCkER/Code_FliCkER/GUI_FliCkER/functions_and_parameters/FlickerMemoryTask/imageset_1a/Set2_005a.jpg
- Code_FliCkER/Code_FliCkER/GUI_FliCkER/functions_and_parameters/FlickerMemoryTask/imageset_1a/Set2_006a.jpg
- Code_FliCkER/Code_FliCkER/GUI_FliCkER/functions_and_parameters/FlickerMemoryTask/imageset_1a/Set2_007a.jpg
- Code_FliCkER/Code_FliCkER/GUI_FliCkER/functions_and_parameters/FlickerMemoryTask/imageset_1a/Set2_008a.jpg
- Code_FliCkER/Code_FliCkER/GUI_FliCkER/functions_and_parameters/FlickerMemoryTask/imageset_1a/Set2_009a.jpg
- Code_FliCkER/Code_FliCkER/GUI_FliCkER/functions_and_parameters/FlickerMemoryTask/imageset_1a/Set2_010a.jpg
- Code_FliCkER/Code_FliCkER/GUI_FliCkER/functions_and_parameters/FlickerMemoryTask/imageset_1a/Set2_011a.jpg
- Code_FliCkER/Code_FliCkER/GUI_FliCkER/functions_and_parameters/FlickerMemoryTask/imageset_1a/Set2_012a.jpg
- Code_FliCkER/Code_FliCkER/GUI_FliCkER/functions_and_parameters/FlickerMemoryTask/imageset_1a/Set2_013a.jpg
- Code_FliCkER/Code_FliCkER/GUI_FliCkER/functions_and_parameters/FlickerMemoryTask/imageset_1a/Set2_014a.jpg
- Code_FliCkER/Code_FliCkER/GUI_FliCkER/functions_and_parameters/FlickerMemoryTask/imageset_1a/Set2_016a.jpg
- Code_FliCkER/Code_FliCkER/GUI_FliCkER/functions_and_parameters/FlickerMemoryTask/imageset_1a/Set2_017a.jpg
- Code_FliCkER/Code_FliCkER/GUI_FliCkER/functions_and_parameters/FlickerMemoryTask/imageset_1a/Set2_018a.jpg
- Code_FliCkER/Code_FliCkER/GUI_FliCkER/functions_and_parameters/FlickerMemoryTask/imageset_1a/Set2_019a.jpg
- Code_FliCkER/Code_FliCkER/GUI_FliCkER/functions_and_parameters/FlickerMemoryTask/imageset_1a/Set2_020a.jpg
- Code_FliCkER/Code_FliCkER/GUI_FliCkER/functions_and_parameters/FlickerMemoryTask/imageset_1a/Set2_021a.jpg
- Code_FliCkER/Code_FliCkER/GUI_FliCkER/functions_and_parameters/FlickerMemoryTask/imageset_1a/Set2_022a.jpg
- Code_FliCkER/Code_FliCkER/GUI_FliCkER/functions_and_parameters/FlickerMemoryTask/imageset_1a/Set2_024a.jpg
- Code_FliCkER/Code_FliCkER/GUI_FliCkER/functions_and_parameters/FlickerMemoryTask/imageset_1a/Set2_025a.jpg
- Code_FliCkER/Code_FliCkER/GUI_FliCkER/functions_and_parameters/FlickerMemoryTask/imageset_1a/Set2_026a.jpg
- Code_FliCkER/Code_FliCkER/GUI_FliCkER/functions_and_parameters/FlickerMemoryTask/imageset_1a/Set2_027a.jpg
- Code_FliCkER/Code_FliCkER/GUI_FliCkER/functions_and_parameters/FlickerMemoryTask/imageset_1a/Set2_028a.jpg
- Code_FliCkER/Code_FliCkER/GUI_FliCkER/functions_and_parameters/FlickerMemoryTask/imageset_1a/Set2_030a.jpg
- Code_FliCkER/Code_FliCkER/GUI_FliCkER/functions_and_parameters/FlickerMemoryTask/imageset_1a/Set2_031a.jpg
- Code_FliCkER/Code_FliCkER/GUI_FliCkER/functions_and_parameters/FlickerMemoryTask/imageset_1a/Set2_032a.jpg
- Code_FliCkER/Code_FliCkER/GUI_FliCkER/functions_and_parameters/FlickerMemoryTask/imageset_1a/Set2_033a.jpg
- Code_FliCkER/Code_FliCkER/GUI_FliCkER/functions_and_parameters/FlickerMemoryTask/imageset_1a/Set2_034a.jpg
- Code_FliCkER/Code_FliCkER/GUI_FliCkER/functions_and_parameters/FlickerMemoryTask/imageset_1a/Set2_035a.jpg
- Code_FliCkER/Code_FliCkER/GUI_FliCkER/functions_and_parameters/FlickerMemoryTask/imageset_1a/Set2_036a.jpg
- Code_FliCkER/Code_FliCkER/GUI_FliCkER/functions_and_parameters/FlickerMemoryTask/imageset_1a/Set2_038a.jpg
- Code_FliCkER/Code_FliCkER/GUI_FliCkER/functions_and_parameters/FlickerMemoryTask/imageset_1a/Set2_039a.jpg
- Code_FliCkER/Code_FliCkER/GUI_FliCkER/functions_and_parameters/FlickerMemoryTask/imageset_1a/Set2_040a.jpg
- Code_FliCkER/Code_FliCkER/GUI_FliCkER/functions_and_parameters/FlickerMemoryTask/imageset_1a/Set2_042a.jpg
- Code_FliCkER/Code_FliCkER/GUI_FliCkER/functions_and_parameters/FlickerMemoryTask/imageset_1a/Set2_043a.jpg
- Code_FliCkER/Code_FliCkER/GUI_FliCkER/functions_and_parameters/FlickerMemoryTask/imageset_1a/Set2_044a.jpg
- Code_FliCkER/Code_FliCkER/GUI_FliCkER/functions_and_parameters/FlickerMemoryTask/imageset_1a/Set2_045a.jpg
- Code_FliCkER/Code_FliCkER/GUI_FliCkER/functions_and_parameters/FlickerMemoryTask/imageset_1a/Set2_046a.jpg
- Code_FliCkER/Code_FliCkER/GUI_FliCkER/functions_and_parameters/FlickerMemoryTask/imageset_1a/Set2_047a.jpg
- Code_FliCkER/Code_FliCkER/GUI_FliCkER/functions_and_parameters/FlickerMemoryTask/imageset_1a/Set2_048a.jpg
- Code_FliCkER/Code_FliCkER/GUI_FliCkER/functions_and_parameters/FlickerMemoryTask/imageset_1a/Set2_049a.jpg
- Code_FliCkER/Code_FliCkER/GUI_FliCkER/functions_and_parameters/FlickerMemoryTask/imageset_1a/Set2_050a.jpg
- Code_FliCkER/Code_FliCkER/GUI_FliCkER/functions_and_parameters/FlickerMemoryTask/imageset_1a/Set2_051a.jpg
- Code_FliCkER/Code_FliCkER/GUI_FliCkER/functions_and_parameters/FlickerMemoryTask/imageset_1a/Set2_052a.jpg
- Code_FliCkER/Code_FliCkER/GUI_FliCkER/functions_and_parameters/FlickerMemoryTask/imageset_1a/Set2_053a.jpg
- Code_FliCkER/Code_FliCkER/GUI_FliCkER/functions_and_parameters/FlickerMemoryTask/imageset_1a/Set2_054a.jpg
- Code_FliCkER/Code_FliCkER/GUI_FliCkER/functions_and_parameters/FlickerMemoryTask/imageset_1a/Set2_055a.jpg
- Code_FliCkER/Code_FliCkER/GUI_FliCkER/functions_and_parameters/FlickerMemoryTask/imageset_1a/Set2_056a.jpg
- Code_FliCkER/Code_FliCkER/GUI_FliCkER/functions_and_parameters/FlickerMemoryTask/imageset_1a/Set2_057a.jpg
- Code_FliCkER/Code_FliCkER/GUI_FliCkER/functions_and_parameters/FlickerMemoryTask/imageset_1a/Set2_058a.jpg
- Code_FliCkER/Code_FliCkER/GUI_FliCkER/functions_and_parameters/FlickerMemoryTask/imageset_1a/Set2_059a.jpg
- Code_FliCkER/Code_FliCkER/GUI_FliCkER/functions_and_parameters/FlickerMemoryTask/imageset_1a/Set2_062a.jpg
- Code_FliCkER/Code_FliCkER/GUI_FliCkER/functions_and_parameters/FlickerMemoryTask/imageset_1a/Set2_063a.jpg
- Code_FliCkER/Code_FliCkER/GUI_FliCkER/functions_and_parameters/FlickerMemoryTask/imageset_1a/Set2_064a.jpg
- Code_FliCkER/Code_FliCkER/GUI_FliCkER/functions_and_parameters/FlickerMemoryTask/imageset_1a/Set2_065a.jpg
- Code_FliCkER/Code_FliCkER/GUI_FliCkER/functions_and_parameters/FlickerMemoryTask/imageset_1a/Set2_066a.jpg
- Code_FliCkER/Code_FliCkER/GUI_FliCkER/functions_and_parameters/FlickerMemoryTask/imageset_1a/Set2_067a.jpg
- Code_FliCkER/Code_FliCkER/GUI_FliCkER/functions_and_parameters/FlickerMemoryTask/imageset_1a/Set2_068a.jpg
- Code_FliCkER/Code_FliCkER/GUI_FliCkER/functions_and_parameters/FlickerMemoryTask/imageset_1a/Set2_069a.jpg
- Code_FliCkER/Code_FliCkER/GUI_FliCkER/functions_and_parameters/FlickerMemoryTask/imageset_1a/Set2_070a.jpg
- Code_FliCkER/Code_FliCkER/GUI_FliCkER/functions_and_parameters/FlickerMemoryTask/imageset_1a/Set2_071a.jpg
- Code_FliCkER/Code_FliCkER/GUI_FliCkER/functions_and_parameters/FlickerMemoryTask/imageset_1a/Set2_072a.jpg
- Code_FliCkER/Code_FliCkER/GUI_FliCkER/functions_and_parameters/FlickerMemoryTask/imageset_1a/Set2_074a.jpg
- Code_FliCkER/Code_FliCkER/GUI_FliCkER/functions_and_parameters/FlickerMemoryTask/imageset_1a/Set2_075a.jpg
- Code_FliCkER/Code_FliCkER/GUI_FliCkER/functions_and_parameters/FlickerMemoryTask/imageset_1a/Set2_076a.jpg
- Code_FliCkER/Code_FliCkER/GUI_FliCkER/functions_and_parameters/FlickerMemoryTask/imageset_1a/Set2_077a.jpg
- Code_FliCkER/Code_FliCkER/GUI_FliCkER/functions_and_parameters/FlickerMemoryTask/imageset_1a/Set2_078a.jpg
- Code_FliCkER/Code_FliCkER/GUI_FliCkER/functions_and_parameters/FlickerMemoryTask/imageset_1a/Set2_079a.jpg
- Code_FliCkER/Code_FliCkER/GUI_FliCkER/functions_and_parameters/FlickerMemoryTask/imageset_1a/Set2_080a.jpg
- Code_FliCkER/Code_FliCkER/GUI_FliCkER/functions_and_parameters/FlickerMemoryTask/imageset_1a/Set2_081a.jpg
- Code_FliCkER/Code_FliCkER/GUI_FliCkER/functions_and_parameters/FlickerMemoryTask/imageset_1a/Set2_083a.jpg
- Code_FliCkER/Code_FliCkER/GUI_FliCkER/functions_and_parameters/FlickerMemoryTask/imageset_1a/Set2_084a.jpg
- Code_FliCkER/Code_FliCkER/GUI_FliCkER/functions_and_parameters/FlickerMemoryTask/imageset_1a/Set2_085a.jpg
- Code_FliCkER/Code_FliCkER/GUI_FliCkER/functions_and_parameters/FlickerMemoryTask/imageset_1a/Set2_086a.jpg
- Code_FliCkER/Code_FliCkER/GUI_FliCkER/functions_and_parameters/FlickerMemoryTask/imageset_1a/Set2_087a.jpg
- Code_FliCkER/Code_FliCkER/GUI_FliCkER/functions_and_parameters/FlickerMemoryTask/imageset_1a/Set2_088a.jpg
- Code_FliCkER/Code_FliCkER/GUI_FliCkER/functions_and_parameters/FlickerMemoryTask/imageset_1a/Set2_089a.jpg
- Code_FliCkER/Code_FliCkER/GUI_FliCkER/functions_and_parameters/FlickerMemoryTask/imageset_1a/Set2_090a.jpg
- Code_FliCkER/Code_FliCkER/GUI_FliCkER/functions_and_parameters/FlickerMemoryTask/imageset_1a/Set2_092a.jpg
- Code_FliCkER/Code_FliCkER/GUI_FliCkER/functions_and_parameters/FlickerMemoryTask/imageset_1a/Set2_093a.jpg
- Code_FliCkER/Code_FliCkER/GUI_FliCkER/functions_and_parameters/FlickerMemoryTask/imageset_1a/Set2_094a.jpg
- Code_FliCkER/Code_FliCkER/GUI_FliCkER/functions_and_parameters/FlickerMemoryTask/imageset_1a/Set2_095a.jpg
- Code_FliCkER/Code_FliCkER/GUI_FliCkER/functions_and_parameters/FlickerMemoryTask/imageset_1a/Set2_096a.jpg
- Code_FliCkER/Code_FliCkER/GUI_FliCkER/functions_and_parameters/FlickerMemoryTask/imageset_1a/Set2_097a.jpg
- Code_FliCkER/Code_FliCkER/GUI_FliCkER/functions_and_parameters/FlickerMemoryTask/imageset_1a/Set2_098a.jpg
- Code_FliCkER/Code_FliCkER/GUI_FliCkER/functions_and_parameters/FlickerMemoryTask/imageset_1a/Set2_099a.jpg
- Code_FliCkER/Code_FliCkER/GUI_FliCkER/functions_and_parameters/FlickerMemoryTask/imageset_1a/Set2_100a.jpg
- Code_FliCkER/Code_FliCkER/GUI_FliCkER/functions_and_parameters/FlickerMemoryTask/imageset_1a/Set2_101a.jpg
- Code_FliCkER/Code_FliCkER/GUI_FliCkER/functions_and_parameters/FlickerMemoryTask/imageset_1a/Set2_102a.jpg
- Code_FliCkER/Code_FliCkER/GUI_FliCkER/functions_and_parameters/FlickerMemoryTask/imageset_1a/Set2_103a.jpg
- Code_FliCkER/Code_FliCkER/GUI_FliCkER/functions_and_parameters/FlickerMemoryTask/imageset_1a/Set2_105a.jpg
- Code_FliCkER/Code_FliCkER/GUI_FliCkER/functions_and_parameters/FlickerMemoryTask/imageset_1a/Set2_106a.jpg
- Code_FliCkER/Code_FliCkER/GUI_FliCkER/functions_and_parameters/FlickerMemoryTask/imageset_1a/Set2_107a.jpg
- Code_FliCkER/Code_FliCkER/GUI_FliCkER/functions_and_parameters/FlickerMemoryTask/imageset_1a/Set2_108a.jpg
- Code_FliCkER/Code_FliCkER/GUI_FliCkER/functions_and_parameters/FlickerMemoryTask/imageset_1a/Set2_109a.jpg
- Code_FliCkER/Code_FliCkER/GUI_FliCkER/functions_and_parameters/FlickerMemoryTask/imageset_1a/Set2_110a.jpg
- Code_FliCkER/Code_FliCkER/GUI_FliCkER/functions_and_parameters/FlickerMemoryTask/imageset_1a/Set2_111a.jpg
- Code_FliCkER/Code_FliCkER/GUI_FliCkER/functions_and_parameters/FlickerMemoryTask/imageset_1a/Set2_112a.jpg
- Code_FliCkER/Code_FliCkER/GUI_FliCkER/functions_and_parameters/FlickerMemoryTask/imageset_1a/Set2_113a.jpg
- Code_FliCkER/Code_FliCkER/GUI_FliCkER/functions_and_parameters/FlickerMemoryTask/imageset_1a/Set2_114a.jpg
- Code_FliCkER/Code_FliCkER/GUI_FliCkER/functions_and_parameters/FlickerMemoryTask/imageset_1a/Set2_116a.jpg
- Code_FliCkER/Code_FliCkER/GUI_FliCkER/functions_and_parameters/FlickerMemoryTask/imageset_1a/Set2_117a.jpg
- Code_FliCkER/Code_FliCkER/GUI_FliCkER/functions_and_parameters/FlickerMemoryTask/imageset_1a/Set2_118a.jpg
- Code_FliCkER/Code_FliCkER/GUI_FliCkER/functions_and_parameters/FlickerMemoryTask/imageset_1a/Set2_119a.jpg
[truncated: 445 more entries]
