# Supplementary material for: BrainWAVE: A Flexible Method for Noninvasive Stimulation of Brain Rhythms across Species
Source: eNeuro. 2023 Feb 23;10(2):ENEURO.0257-22.2022. doi: 10.1523/ENEURO.0257-22.2022 (PMC9979148; doi:10.1523/ENEURO.0257-22.2022)
Supplement: Extended Data 1 — BrainWAVE stimulator code. These files contain code to generate and play flicker sensory stimulation with an Arduino Uno or NIDAQ BrainWAVE stimulator device. Download Extended Data 1, ZIP file. [file enu-eN-OTM-0257-22-s05.zip › Code_FliCkER/Code_FliCkER/ArduinoUno/RandomStim_LED.ino]

/*
 Random Flicker Stimuation Code
 This code generates randomized flicker during which the light turns on for 12.5 ms and
 then off for a randomized period. Thus the inter light pulse interval averages 12.5 which corresponds ot the average inter light pulse internal of a regular 40 Hz  

 circuit:
     LED strip lights on digital pin 2
     speaker on digital pin 12
     
  modifed 27 Jun 2022
  by Matty Attokaren
 */
 
int LEDPin = 2;
int ranDel;

// the setup routine runs once when you power the Arduino or press the reset button:
void setup() {                
  // initialize pin as an output
  pinMode(LEDPin, OUTPUT);
  randomSeed(analogRead(0));       
}

void loop() 
{   
// the loop routine runs over and over 5min:
   digitalWrite(LEDPin,1);          //Turns ON Relays 1
   delayMicroseconds(12500);        // Wait 12.5 milliseconds

   digitalWrite(LEDPin,0);          // Turns Relay Off
   ranDel=random(0,25);
   delay(ranDel);                   // Wait randomized delay that averages 12.5 milliseconds 
}
