# Supplementary material for: BrainWAVE: A Flexible Method for Noninvasive Stimulation of Brain Rhythms across Species
Source: eNeuro. 2023 Feb 23;10(2):ENEURO.0257-22.2022. doi: 10.1523/ENEURO.0257-22.2022 (PMC9979148; doi:10.1523/ENEURO.0257-22.2022)
Supplement: Extended Data 1 — BrainWAVE stimulator code. These files contain code to generate and play flicker sensory stimulation with an Arduino Uno or NIDAQ BrainWAVE stimulator device. Download Extended Data 1, ZIP file. [file enu-eN-OTM-0257-22-s05.zip › Code_FliCkER/Code_FliCkER/GUI_FliCkER/functions_and_parameters/FlickerMemoryTask/display_instructions.m]

function display_instructions(window,fontSize,instructions)
    Screen('TextSize', window, fontSize);%use a big font size
    Screen('TextStyle', window,0);%normal
    DrawFormattedText(window, instructions, 'center', 'center',  [0, 0, 0]);
    Screen('Flip', window);
    KbStrokeWait;
end
